# Supplementary material for: Microbiome dataset analysis from a shrimp pond in Ninh Thuan, Vietnam using shotgun metagenomics
Source: Data Brief. 2020 May 21;31:105731. doi: 10.1016/j.dib.2020.105731 (PMC7264489; doi:10.1016/j.dib.2020.105731)
Supplement: Supplementary file 1 [file mmc1.xlsx]

## Sheet: Sheet1
												Supplementary Table 1. Antimicrobial resistance genes identified from the shotgun metagenomics sequencing analizing with KmerResistance database
												Sample ID	Template	Antimicrobial resistance determinant	Bacterial organism	Score	Expected	Template_length	Template_Identity	Template_Coverage	Query_Identity	Query_Coverage	Depth	q_value	p_value
												Sample 1	ant(2'')-Ia_3_X74412	Aminoglycosides	Salmonella enterica subsp. enterica serovar Oranienburg	445	13	534	96.44	102.43	94.15	97.62	1.02	406.26	1e-26
													aadA2b_1_D43625	Aminoglycosides	Pseudomonas aeruginosa	513	19	780	90.77	102.69	88.39	97.38	1.03	457.05	1e-26
													blaCMY-57_1_HQ285243	Beta-lactamase	Escherichia coli	836	28	1146	93.98	103.93	90.43	96.22	1.04	753.74	1e-26
													blaVEB-2_1_AY027870	Beta-lactamase	Pseudomonas aeruginosa	731	22	900	96.22	102.67	93.72	97.4	1.03	666.02	1e-26
													floR_2_AF118107	Phenicols	Salmonella enterica subsp. enterica serovar Typhimurium str. DT104	689	30	1215	18.44	21.98	83.9	455.06	0.22	602.73	1e-26
													sul1_2_U12338	Sulfonamides	Pseudomonas aeruginosa	13536	17	840	99.88	100	99.88	100	21.42	13484.2	1e-26
													sul1_5_EU780013	Sulfonamides	Klebsiella pneumoniae	32907	11	867	99.88	100	99.88	100	52.94	32871.2	1e-26
													sul1_8_JN581942	Sulfonamides	uncultured bacterium	631	21	837	94.38	102.87	91.75	97.21	1.03	570.68	1e-26
													sul1_10_DQ143913	Sulfonamides	Klebsiella pneumoniae	2724	20	831	99.4	100.12	99.28	99.88	5	2663.85	1e-26
													sul1_15_EF667294	Sulfonamides	Klebsiella pneumoniae	1787	20	840	97.98	104.64	93.63	95.56	3.09	1725.72	1e-26
													sul1_17_AM746675	Sulfonamides	Salmonella enterica subsp. enterica serovar Brandenburg	653	21	840	94.17	101.79	92.51	98.25	1.02	592.4	1e-26
													sul1_18_AY260546	Sulfonamides	Escherichia coli	559	21	840	91.67	102.86	89.12	97.22	1.03	498.75	1e-26
													sul1_19_DQ125241	Sulfonamides	Escherichia coli	1337	20	840	97.62	103.93	93.93	96.22	2.06	1275.65	1e-26
													sul1_24_EU117158	Sulfonamides	Klebsiella pneumoniae	609	21	840	93.45	103.69	90.13	96.44	1.04	548.55	1e-26
													sul1_29_AJ746361	Sulfonamides	Salmonella enterica subsp. enterica serovar Typhimurium (Salmonella Typhimurium)	512	21	840	89.05	102.26	87.08	97.79	1.02	451.98	1e-26
													sul1_32_EF592571	Sulfonamides	Salmonella enterica subsp. enterica serovar Typhimurium (Salmonella Typhimurium)	626	21	840	93.45	102.14	91.49	97.9	1.02	565.49	1e-26
													sul2_2_AY034138	Sulfonamides	Vibrio cholerae MO10	1224	20	816	97.3	106.13	91.69	94.23	2.1	1164.39	1e-26
													sul1_39_AY522923	Sulfonamides	Aeromonas hydrophila	8299	18	828	99.88	100	99.88	100	14	8243.5	1e-26
													tet(G)_2_AF133140	Tetracyclines	Pseudomonas sp.	3481	28	1176	98.47	101.96	96.58	98.08	4.22	3396.88	1e-26
												Sample 2	ant(2'')-Ia_8_AY920928	Aminoglycosides	Pseudomonas aeruginosa	281	4	534	86.7	103	84.18	97.09	1.03	267.37	1e-26
													ant(2'')-Ia_1_X04555	Aminoglycosides	Uncultured bacterium	750	4	534	96.25	110.3	87.27	90.66	2.15	736.44	1e-26
													aadA3_1_AF047479	Aminoglycosides	Plasmid NR79	622	6	792	62.88	73.86	85.13	135.38	1.42	601.91	1e-26
													aph(3')-Ia_1_V00359	Aminoglycosides	Escherichia coli	1282	6	816	96.81	105.39	91.86	94.88	2.08	1261.71	1e-26
													aadA2b_1_D43625	Aminoglycosides	Pseudomonas aeruginosa	629	6	780	95.77	102.56	93.38	97.5	1.03	609.21	1e-26
													blaOXA-368_1_KT736121	Beta-lactamase	Aeromonas sobria	133	7	801	20.85	23.72	87.89	421.58	0.24	113.37	1e-25
													blaVEB-1_3_DQ393569	Beta-lactamase	Achromobacter xylosoxidans	2011	7	900	98.67	106.56	92.6	93.85	3.13	1989.26	1e-26
													ere(A)_6_DQ157752	Macrolides	Escherichia coli	3580	9	1221	99.26	100.16	99.1	99.84	4	3552.47	1e-26
													mef(C)_1_AB571865	Macrolides	Photobacterium damselae subsp. damselae	1771	10	1224	95.83	107.11	89.47	93.36	2.1	1741.2	1e-26
													mph(G)_1_AB571865	Macrolides	Photobacterium damselae subsp. damselae	1284	7	885	77.06	91.3	84.41	109.53	2.57	1262.01	1e-26
													cmlA1_1_M64556	Phenicols	Pseudomonas aeruginosa	576	10	1260	65.16	77.94	83.6	128.31	0.78	544.3	1e-26
													qnrVC1_1_EU436855	Quinolones	Vibrio cholerae	1125	5	657	98.02	101.52	96.55	98.5	2.03	1108.55	1e-26
													qnrS2_1_DQ485530	Quinolones	Salmonella enterica subsp. enterica serovar Anatum	883	5	657	96.35	108.07	89.15	92.54	2.07	866.41	1e-26
													ARR-3_4_FM207631	Rifampicin	Aeromonas caviae	327	4	543	89.87	104.05	86.37	96.11	1.04	313.12	1e-26
													sul1_2_U12338	Sulfonamides	Pseudomonas aeruginosa	1533	6	840	96.79	104.4	92.7	95.78	2.66	1512.31	1e-26
													sul1_3_EU855787	Sulfonamides	Enterobacter cloacae	408	7	840	72.5	85.36	84.94	117.15	0.85	386.7	1e-26
													sul1_5_EU780013	Sulfonamides	Klebsiella pneumoniae	1972	7	867	99.65	105.65	94.32	94.65	3.11	1951.02	1e-26
													sul1_31_AM040449	Sulfonamides	Klebsiella pneumoniae	472	7	840	88.21	103.33	85.37	96.77	1.03	450.69	1e-26
													sul2_2_AY034138	Sulfonamides	Vibrio cholerae MO10	2239	6	816	99.14	100.61	98.54	99.39	4.02	2219.46	1e-26
													sul2_15_FJ968160	Sulfonamides	Escherichia coli	1063	6	816	96.2	108.09	89	92.52	2.13	1042.55	1e-26
													sul2_20_AJ830710	Sulfonamides	Actinobacillus porcitonsillarum	542	7	816	92.4	104.66	88.29	95.55	1.05	521.29	1e-26
													dfrA32_1_GU067642	Diaminopyrimidines	Salmonella enterica	1470	3	474	99.58	100.42	99.16	99.58	4.02	1458.27	1e-26
													dfrA7_5_AJ419170	Diaminopyrimidines	Escherichia coli	95	4	570	22.81	25.44	89.66	393.1	0.25	81.01	1e-18
