# Supplementary material for: Microbiome dataset analysis from a shrimp pond in Ninh Thuan, Vietnam using shotgun metagenomics
Source: Data Brief. 2020 May 21;31:105731. doi: 10.1016/j.dib.2020.105731 (PMC7264489; doi:10.1016/j.dib.2020.105731)
Supplement: Supplementary file 2 [file mmc2.xml]

<?xml version="1.0" encoding="utf-8" standalone="no"?>
<data>
  <datasets>
    <author>hhtduong@hcmus.edu.vn</author>
    <type>1</type>
    <dataset>
      <name>Shotgun metagenomic sequencing of water in shrimp pond</name>
      <caption />
      <description>Raw data in manuscript</description>
      <filetype>
        <name />
      </filetype>
      <filesize />
      <source>0</source>
      <sourcename>Original Data</sourcename>
      <access>
        <type>1</type>
        <name>Data available in data repository</name>
        <reponame>NCBI</reponame>
        <PersistentId />
        <deeplinkurl>https://trace.ncbi.nlm.nih.gov/Traces/sra/?run=SRR9648446</deeplinkurl>
      </access>
    </dataset>
    <dataset>
      <name>Shotgun metagenomic sequencing of water in shrimp pond</name>
      <caption />
      <description>Raw data in manuscript</description>
      <filetype>
        <name />
      </filetype>
      <filesize />
      <source>0</source>
      <sourcename>Original Data</sourcename>
      <access>
        <type>1</type>
        <name>Data available in data repository</name>
        <reponame>NCBI</reponame>
        <PersistentId />
        <deeplinkurl>https://trace.ncbi.nlm.nih.gov/Traces/sra/?run=SRR9648445</deeplinkurl>
      </access>
    </dataset>
  </datasets>
</data>
